# Supplementary material for: New species and records of Hydroptilidae (Trichoptera) from Venezuela
Source: Zookeys. 2012 Apr 23;(185):19–39. doi: 10.3897/zookeys.185.2909 (PMC3345792; doi:10.3897/zookeys.185.2909)
Supplement: XML Treatment for Hydroptila cressae [file zookeys.185.2909-treatment2.xml]

<!DOCTYPE tp:taxon-treatment
  PUBLIC "-//TaxonX//DTD Taxonomic Treatment Publishing DTD v0 20100105//EN" "tax-treatment-NSO.dtd">
<tp:taxon-treatment xmlns:tp="http://www.plazi.org/taxpub"><tp:treatment-meta><mixed-citation publication-type="journal"><person-group><name><surname>Thomson</surname><given-names>Robin E.</given-names></name><name><surname>Holzenthal</surname><given-names>Ralph W.</given-names></name></person-group><article-title>New species and records of Hydroptilidae (Trichoptera) from Venezuela</article-title><source>Zookeys</source><day>23</day><month>4</month><year>2012</year><volume>2012</volume><issue>185</issue><fpage>19</fpage><lpage>39</lpage><pub-id pub-id-type="doi">10.3897/zookeys.185.2909</pub-id></mixed-citation></tp:treatment-meta><tp:nomenclature><tp:taxon-name>
                        <tp:taxon-name-part taxon-name-part-type="genus">Hydroptila</tp:taxon-name-part>
                        <tp:taxon-name-part taxon-name-part-type="species">cressae</tp:taxon-name-part>
                    <object-id xmlns:xlink="http://www.w3.org/1999/xlink" xlink:type="simple">urn:lsid:zoobank.org:act:22765A69-4EE1-4DA6-BB78-E100D0C6EF33</object-id>
								<object-id xmlns:xlink="http://www.w3.org/1999/xlink" xlink:type="simple">http://species-id.net/wiki/Hydroptila_cressae</object-id>
								</tp:taxon-name><tp:taxon-authority>Thomson &amp; Holzenthal</tp:taxon-authority><tp:taxon-status xmlns:xlink="http://www.w3.org/1999/xlink" xlink:type="simple">sp. n.</tp:taxon-status><xref ref-type="fig" rid="F2">Fig. 2</xref></tp:nomenclature><tp:treatment-sec sec-type="Diagnosis"><title>Diagnosis.</title><p>This species is most similar to <italic><tp:taxon-name>Hydroptila denza</tp:taxon-name></italic> Ross, 1948, but differs in the shape of the projection on the posterolateral margin of abdominal segment IX. This projection is more pointed and is curved downward, or decurved, in <italic><tp:taxon-name>Hydroptila cressae</tp:taxon-name></italic>, while it is straight and more blunt in <italic><tp:taxon-name>Hydroptila denza</tp:taxon-name></italic>. The triangular subgenital process seen in <italic><tp:taxon-name>Hydroptila denza</tp:taxon-name></italic> is not apparent in <italic><tp:taxon-name>Hydroptila cressae</tp:taxon-name></italic>.Additionally, tergum X of <italic><tp:taxon-name>Hydroptila cressae</tp:taxon-name></italic> contains an internal apodeme that is not apparent in <italic><tp:taxon-name>Hydroptila denza</tp:taxon-name></italic>.</p></tp:treatment-sec><tp:treatment-sec sec-type="Description"><title>Description.</title><p><italic>Male</italic>. Length of forewing 2.0 mm (n=1). Head unmodified, without ocelli; antennae unmodified. Tibial spur count 0, 2, 4. Dorsum of head brown with pale yellow setae; thorax brown with light brown setae dorsally, light brown ventrally; leg segments with light brown setae. Forewings covered with fine light brown setae with small dark brown patch of setae at apex. <italic>Genitalia</italic>. Abdominal sternum VII with simple, slender, pointed mesoventral process. Segment VIII unmodified. Segment IX anterolateral margin convex, posterolateral margin with pointed projection, curving slightly ventrad; dorsally with posterior margin convex. Inferior appendage setose, with narrow base, apex truncate with pair of dark points on internal face. Tergum X membranous, extending past inferior appendage, containing internal sclerotized apodeme (see <xref ref-type="fig" rid="F2">Fig. 2A</xref>). Phallus narrow, elongate; apex membranous, ovate, with elongate, slender spines extending past membranous region.</p><fig id="F2" position="float" orientation="portrait"><label>Figure 2.</label><caption><p><italic><tp:taxon-name>Hydroptila cressae</tp:taxon-name></italic> sp. n. Male genitalia: <bold>A</bold> segments VII–X, lateral (base of phallus crosshatched) <bold>B</bold> segments VIII-X, dorsal <bold>C</bold> segments VII–IX, ventral <bold>D</bold> phallus, lateral <bold>E</bold> phallus, dorsal.</p></caption><graphic xmlns:xlink="http://www.w3.org/1999/xlink" xlink:href="ZooKeys-185-019-g002.jpg" position="float" orientation="portrait" xlink:type="simple"/></fig></tp:treatment-sec><tp:treatment-sec sec-type="Material examined"><title>Material examined.</title><p><bold>Holotypemale:</bold> <bold>VENEZUELA: Bolívar:</bold> Gran Sabana, E. Pauji, “Río Curvita”, <named-content xmlns:xlink="http://www.w3.org/1999/xlink" content-type="dwc:verbatimCoordinates" xlink:type="simple">04°31.237'N, 61°31.591'W</named-content>, 869 m, 15–16.vii.2010, UV light, Holzenthal, Thomson, Cressa (UMSP000095196) (UMSP).</p></tp:treatment-sec><tp:treatment-sec sec-type="Etymology"><title>Etymology.</title><p>Named in honor of Dr. Claudia Cressa, an aquatic ecologist at the Universidad Central de Venezuela and friend and colleague of the authors.</p></tp:treatment-sec></tp:taxon-treatment>
