# Supplementary material for: New species and records of Hydroptilidae (Trichoptera) from Venezuela
Source: Zookeys. 2012 Apr 23;(185):19–39. doi: 10.3897/zookeys.185.2909 (PMC3345792; doi:10.3897/zookeys.185.2909)
Supplement: XML Treatment for Neotrichia feolai [file zookeys.185.2909-treatment4.xml]

<!DOCTYPE tp:taxon-treatment
  PUBLIC "-//TaxonX//DTD Taxonomic Treatment Publishing DTD v0 20100105//EN" "tax-treatment-NSO.dtd">
<tp:taxon-treatment xmlns:tp="http://www.plazi.org/taxpub"><tp:treatment-meta><mixed-citation publication-type="journal"><person-group><name><surname>Thomson</surname><given-names>Robin E.</given-names></name><name><surname>Holzenthal</surname><given-names>Ralph W.</given-names></name></person-group><article-title>New species and records of Hydroptilidae (Trichoptera) from Venezuela</article-title><source>Zookeys</source><day>23</day><month>4</month><year>2012</year><volume>2012</volume><issue>185</issue><fpage>19</fpage><lpage>39</lpage><pub-id pub-id-type="doi">10.3897/zookeys.185.2909</pub-id></mixed-citation></tp:treatment-meta><tp:nomenclature><tp:taxon-name>
                        <tp:taxon-name-part taxon-name-part-type="genus">Neotrichia</tp:taxon-name-part>
                        <tp:taxon-name-part taxon-name-part-type="species">feolai</tp:taxon-name-part>
                    <object-id xmlns:xlink="http://www.w3.org/1999/xlink" xlink:type="simple">http://species-id.net/wiki/Neotrichia_feolai</object-id>
								</tp:taxon-name><tp:taxon-authority>Santos &amp; Nessimian, 2009</tp:taxon-authority><tp:taxon-status xmlns:xlink="http://www.w3.org/1999/xlink" xlink:type="simple">redescription and new country record</tp:taxon-status><xref ref-type="fig" rid="F4">Fig. 4</xref><tp:nomenclature-citation-list><tp:nomenclature-citation><tp:taxon-name>Neotrichia feolai</tp:taxon-name><comment> Santos &amp; Nessimian, 2009: 766 [Type locality: Brazil, Amazonas, Rio Preto da Eva (tributary to Rio Preto da Eva); INPA; male].</comment></tp:nomenclature-citation></tp:nomenclature-citation-list></tp:nomenclature><tp:treatment-sec sec-type="Diagnosis"><title>Diagnosis.</title><p><italic><tp:taxon-name>Neotrichia feolai</tp:taxon-name></italic> was previously only known from the male holotype collected from Brazil, Amazonas. Eight males were collected for the first time from Venezuela, representing a new record in this study for the country. Original illustrations did not include the distinctive subgenital appendage, but specimens from Venezuela match all other characteristics of the Brazilian species perfectly. Some of our specimens are dry, while the holotype was collected in alcohol, allowing us to to describe coloration. We have also described and illustrated the subgenital plate not seen in the original illustration.</p><p>According to the original authors, this species is most similar to <italic><tp:taxon-name>Neotrichia biuncifera</tp:taxon-name></italic> Flint, 1974. The shapes and lengths of the bracteole and inferior appendage are similar, but <italic><tp:taxon-name>Neotrichia feolai</tp:taxon-name></italic> can be distinguished by having only a single spine at the apex of the phallus.</p></tp:treatment-sec><tp:treatment-sec sec-type="Redescription"><title>Redescription.</title><p><italic>Male</italic>. Length of forewing 1.6–1.9 mm (n=8). Head unmodified, with 3 ocelli; antennae unmodified. Tibial spur count 0, 2, 3. Dorsum of head brown with light brown setae; thorax brown with light brown setae dorsally, light brown ventrally; leg segments with light brown setae. Forewings covered with fine light brown setae with small patches of dark brown setae. <italic>Genitalia</italic>. Abdominal sternum VII with<!--PageBreak--><!--PageBreak-->out mesoventral process. Segment VIII unmodified. Segment IX anterolateral margin strongly narrowing, withdrawn into segment VIII, posterolateral margin fused dorsally with tergum X (see <xref ref-type="fig" rid="F4">Fig. 4B</xref>). Subgenital plate fused, diamond-shaped with pair of apico-ventral setae, posterior margin bearing paired row of sclerotized spines within membranous layer (see <xref ref-type="fig" rid="F4">Figs. 4A, 4C</xref>). Bracteole spatulate, extended evenly with inferior appendage. Inferior appendage setose, laterally narrow and rod-like, fused latero-ventrally with subgenital appendages, ventrally with semiquadrate apical emargination. Tergum X membranous, bearing minute dorsal setae, with deep emargination both laterally and dorsally, dorsal lobe with sclerotized apex. Phallus with wide tubular base narrowing to median constriction, membranous apex with spiral process and slender apical spines.</p><fig id="F4" position="float" orientation="portrait"><label>Figure 4.</label><caption><p><italic><tp:taxon-name>Neotrichia feolai</tp:taxon-name></italic> Santos &amp; Nessimian, 2009. Male genitalia: <bold>A</bold> segments VIII–X, lateral (base of phallus crosshatched) <bold>B</bold> segments IX–X, dorsal <bold>C</bold> segment IX, ventral <bold>D</bold> phallus, lateral <bold>E</bold> phallus, dorsal.</p></caption><graphic xmlns:xlink="http://www.w3.org/1999/xlink" xlink:href="ZooKeys-185-019-g004.jpg" position="float" orientation="portrait" xlink:type="simple"/></fig></tp:treatment-sec><tp:treatment-sec sec-type="Material examined"><title>Material examined.</title><p><bold>VENEZUELA: Guárico:</bold> Santa Rita, Morichal de los Becerros, <named-content xmlns:xlink="http://www.w3.org/1999/xlink" content-type="dwc:verbatimCoordinates" xlink:type="simple">08°09.044’N, 62°35.149’W</named-content>, 66 m, 6.vii.2010, UV light, Holzenthal, Thomson, 8 males (5 in alcohol) (UMSP, NMNH, MIZA).</p></tp:treatment-sec></tp:taxon-treatment>
