# Supplementary material for: New species and records of Hydroptilidae (Trichoptera) from Venezuela
Source: Zookeys. 2012 Apr 23;(185):19–39. doi: 10.3897/zookeys.185.2909 (PMC3345792; doi:10.3897/zookeys.185.2909)
Supplement: XML Treatment for Ochrotrichia spira [file zookeys.185.2909-treatment5.xml]

<!DOCTYPE tp:taxon-treatment
  PUBLIC "-//TaxonX//DTD Taxonomic Treatment Publishing DTD v0 20100105//EN" "tax-treatment-NSO.dtd">
<tp:taxon-treatment xmlns:tp="http://www.plazi.org/taxpub"><tp:treatment-meta><mixed-citation publication-type="journal"><person-group><name><surname>Thomson</surname><given-names>Robin E.</given-names></name><name><surname>Holzenthal</surname><given-names>Ralph W.</given-names></name></person-group><article-title>New species and records of Hydroptilidae (Trichoptera) from Venezuela</article-title><source>Zookeys</source><day>23</day><month>4</month><year>2012</year><volume>2012</volume><issue>185</issue><fpage>19</fpage><lpage>39</lpage><pub-id pub-id-type="doi">10.3897/zookeys.185.2909</pub-id></mixed-citation></tp:treatment-meta><tp:nomenclature><tp:taxon-name>
                        <tp:taxon-name-part taxon-name-part-type="genus">Ochrotrichia</tp:taxon-name-part>
                        <tp:taxon-name-part taxon-name-part-type="species">spira</tp:taxon-name-part>
                    <object-id xmlns:xlink="http://www.w3.org/1999/xlink" xlink:type="simple">urn:lsid:zoobank.org:act:83832CD2-268B-4AA3-A5EC-F6FAB463D9F6</object-id>
								<object-id xmlns:xlink="http://www.w3.org/1999/xlink" xlink:type="simple">http://species-id.net/wiki/Ochrotrichia_spira</object-id>
								</tp:taxon-name><tp:taxon-authority>Thomson &amp; Holzenthal</tp:taxon-authority><tp:taxon-status xmlns:xlink="http://www.w3.org/1999/xlink" xlink:type="simple">sp. n.</tp:taxon-status><xref ref-type="fig" rid="F5">Fig. 5</xref></tp:nomenclature><tp:treatment-sec sec-type="Diagnosis"><title>Diagnosis.</title><p>This species is most similar to <italic><tp:taxon-name>Ochrotrichia raposa</tp:taxon-name></italic> Bueno-Soria &amp; Santiago-Fragoso, 1992. Both have a simple, threadlike phallus and the large inferior appendage bears patches of black pegs on its internal face. The inferior appendage of <italic><tp:taxon-name>Ochrotrichia spiralis</tp:taxon-name></italic>, however, is parallel-sided with a truncate apex. Also, the sclerotized processes extending from tergum X of <italic><tp:taxon-name>Ochrotrichia spiralis</tp:taxon-name></italic> are easily distinguishable from those of <italic><tp:taxon-name>Ochrotrichia raposa</tp:taxon-name></italic>, in particular the large, spiral process.</p></tp:treatment-sec><tp:treatment-sec sec-type="Description"><title>Description.</title><p><italic>Male</italic>. Length of forewing 2.6–2.7 mm (n=3). Head unmodified, with 3 ocelli; antennae unmodified. Tibial spur count 0, 3, 4. Dorsum of head dark brown with pale yellow setae; thorax light brown with light brown setae dorsally, light brown ventrally; leg segments with light brown setae and patches of dark brown. Forewings covered with fine brown setae with small patches of dark brown setae near apex. <italic>Genitalia</italic>. Abdominal sternum VII with short, rounded mesoventral process. Segment VIII unmodified. Segment IX anterolateral margin concave, posterolateral margin fused dorsally with tergum X. Inferior appendage setose, 3 times longer than wide, parallel-sided, apex truncate, inner surface bearing many short, stout spines distributed as in <xref ref-type="fig" rid="F5">Figs. 5A, 5C</xref>. Tergum X sclerotized, highly developed with 3 processes: 1st simple, slender pointed; 2nd with heavily sclerotized edge, large subapical point, small apical point; 3rd strongly spiraled, extended past other processes. Phallus tubular, elongate, threadlike.</p><fig id="F5" position="float" orientation="portrait"><label>Figure 5.</label><caption><p><italic><tp:taxon-name>Ochrotrichia spira</tp:taxon-name></italic> sp. n. Male genitalia: <bold>A</bold> segments VII-X, lateral (base of phallus crosshatched) <bold>B</bold> segments VIII–X, dorsal <bold>C</bold> segments VII–IX, ventral <bold>D</bold> phallus, lateral <bold>E</bold> phallus, dorsal.</p></caption><graphic xmlns:xlink="http://www.w3.org/1999/xlink" xlink:href="ZooKeys-185-019-g005.jpg" position="float" orientation="portrait" xlink:type="simple"/></fig></tp:treatment-sec><tp:treatment-sec sec-type="Material examined"><title>Material examined.</title><p><bold>Holotypemale:</bold> <bold>VENEZUELA: Monagas:</bold> Guachero Cave National Park, <named-content xmlns:xlink="http://www.w3.org/1999/xlink" content-type="dwc:verbatimCoordinates" xlink:type="simple">10°10.322'N, 63°33.315'W</named-content>, 1110 m, 20–21.vii.2010, UV light, Holzenthal, Thomson, Cressa (UMSP000095193) (UMSP)<!--PageBreak--><!--PageBreak-->.</p></tp:treatment-sec><tp:treatment-sec sec-type="Paratypes"><title>Paratypes.</title><p>same data as holotype, 2 males (UMSP, NMNH).</p></tp:treatment-sec><tp:treatment-sec sec-type="Etymology"><title>Etymology.</title><p>The Latin word <italic>spiralis</italic> meaing “spiral”, referring to the strongly spiraled process extending from tergum X.</p></tp:treatment-sec></tp:taxon-treatment>
