# Supplementary material for: New species and records of Hydroptilidae (Trichoptera) from Venezuela
Source: Zookeys. 2012 Apr 23;(185):19–39. doi: 10.3897/zookeys.185.2909 (PMC3345792; doi:10.3897/zookeys.185.2909)
Supplement: XML Treatment for Oxyethira (Tanytrichia) bettyae [file zookeys.185.2909-treatment6.xml]

<!DOCTYPE tp:taxon-treatment
  PUBLIC "-//TaxonX//DTD Taxonomic Treatment Publishing DTD v0 20100105//EN" "tax-treatment-NSO.dtd">
<tp:taxon-treatment xmlns:tp="http://www.plazi.org/taxpub"><tp:treatment-meta><mixed-citation publication-type="journal"><person-group><name><surname>Thomson</surname><given-names>Robin E.</given-names></name><name><surname>Holzenthal</surname><given-names>Ralph W.</given-names></name></person-group><article-title>New species and records of Hydroptilidae (Trichoptera) from Venezuela</article-title><source>Zookeys</source><day>23</day><month>4</month><year>2012</year><volume>2012</volume><issue>185</issue><fpage>19</fpage><lpage>39</lpage><pub-id pub-id-type="doi">10.3897/zookeys.185.2909</pub-id></mixed-citation></tp:treatment-meta><tp:nomenclature><tp:taxon-name>
                        <tp:taxon-name-part taxon-name-part-type="genus">Oxyethira</tp:taxon-name-part>
                        (<tp:taxon-name-part taxon-name-part-type="subgenus">Tanytrichia</tp:taxon-name-part>)
                        <tp:taxon-name-part taxon-name-part-type="species">bettyae</tp:taxon-name-part>
                    <object-id xmlns:xlink="http://www.w3.org/1999/xlink" xlink:type="simple">urn:lsid:zoobank.org:act:9B85F4D2-070A-4192-BD8D-E4DF432D19AA</object-id>
								<object-id xmlns:xlink="http://www.w3.org/1999/xlink" xlink:type="simple">http://species-id.net/wiki/Oxyethira_bettyae</object-id>
								</tp:taxon-name><tp:taxon-authority>Thomson &amp; Holzenthal</tp:taxon-authority><tp:taxon-status xmlns:xlink="http://www.w3.org/1999/xlink" xlink:type="simple">sp. n.</tp:taxon-status><xref ref-type="fig" rid="F6">Fig. 6</xref></tp:nomenclature><tp:treatment-sec sec-type="Diagnosis"><title>Diagnosis.</title><p>This species is placed in the subgenus <italic><tp:taxon-name>Tanytrichia</tp:taxon-name></italic> according to the characters given by Kelley (1985): segment VIII venter excised to anterior margin, segment IX elongate and extending into segment VI, the absence of segment IX dorsum, and a phallus bearing two long lateral processes originating at the midlength. This species is most similar to <italic><tp:taxon-name>Oxyethira longissima</tp:taxon-name></italic> Flint, 1974. The phallus is very similar, bearing long paired processes sharply bent back anteriorly. However, the subgenital process of <italic><tp:taxon-name>Oxyethira longissima</tp:taxon-name></italic> is more strongly arched and much more slender in lateral view than that of <italic><tp:taxon-name>Oxyethira bettyae</tp:taxon-name></italic>. Also, when viewed ventrally, the bilobed process of <italic><tp:taxon-name>Oxyethira bettyae</tp:taxon-name></italic> is wider basally than <italic><tp:taxon-name>Oxyethira longissima</tp:taxon-name></italic>.</p></tp:treatment-sec><tp:treatment-sec sec-type="Description"><title>Description.</title><p><italic>Male</italic>. Length of forewing 2.0–2.2 mm (n=6). Head unmodified, with 3 ocelli; antennae unmodified. Tibial spur count 0, 3, 4. Dorsum of head dark brown with pale yellow setae; thorax brown with light brown setae dorsally; leg segments with light brown setae. Forewings covered with fine light brown setae and small scattered patches of dark brown setae and golden brown setae. <italic>Genitalia</italic>. Abdominal sternum VII with simple, pointed mesoventral process with small patch of stout pegs basally. Segment VIII anterolateral margin straight, posterolateral margin pointed; dorsally posterior margin with rounded emargination; ventrally posterior margin with deeply divided. Segment IX anterolateral margin very narrow and very elongate, withdrawn into segments VI–VIII, posterolateral margin straight, not extended posteriorly past segment VIII. Subgenital process fused, apex with small rounded emargination (see <xref ref-type="fig" rid="F6">Fig. 6C</xref>). Bilobed process slender, extending posteriad. Inferior appendage fused with deep apical emargination, sparsely setose, heavily sclerotized, apex acute, upturned in lateral view. Tergum X membranous, quadrate dorsally, oblong ventrally. Phallus with tubular basal half, apical half membranous; 2 long, lateral processes beginning at midlength, very sharply curved backward, or recurved.</p><fig id="F6" position="float" orientation="portrait"><label>Figure 6.</label><caption><p><italic><tp:taxon-name>Oxyethira bettyae</tp:taxon-name></italic> sp. n. Male genitalia: <bold>A</bold> segments VI–X, lateral (base of phallus crosshatched) <bold>B</bold> segments VI–X, dorsal <bold>C</bold> segments VI–IX, ventral <bold>D</bold> phallus, lateral <bold>E</bold> phallus, dorsal.</p></caption><graphic xmlns:xlink="http://www.w3.org/1999/xlink" xlink:href="ZooKeys-185-019-g006.jpg" position="float" orientation="portrait" xlink:type="simple"/></fig></tp:treatment-sec><tp:treatment-sec sec-type="Material examined"><title>Material examined.</title><p><bold>Holotypemale:</bold> <bold>VENEZUELA: Guárico:</bold> UCV San Nicolasito Field Station, <named-content xmlns:xlink="http://www.w3.org/1999/xlink" content-type="dwc:verbatimCoordinates" xlink:type="simple">08°8.296'N, 66°24.459'W</named-content>, 62 m, 5.vii.2010, UV light, Holzenthal, Thomson (UMSP000095178) (UMSP).</p></tp:treatment-sec><tp:treatment-sec sec-type="Paratypes"><title>Paratypes.</title><p>same data as holotype, 1 male (UMSP); <bold>Venezuela: Bolívar:</bold> Los Pijiguaos at rock outcrop, <named-content xmlns:xlink="http://www.w3.org/1999/xlink" content-type="dwc:verbatimCoordinates" xlink:type="simple">6°35.617'N, 66°49.238'W</named-content>, 80 m, 7–8.vii.2010, UV light trap, Holzenthal, Thomson, 5 males (in alcohol) (UMSP, NMNH, MIZA).</p></tp:treatment-sec><tp:treatment-sec sec-type="Etymology"><title>Etymology.</title><p>Named in honor of the first author’s grandmother, Betty Welter, who passed away while this work was in progress.</p></tp:treatment-sec></tp:taxon-treatment>
