# Supplementary material for: New species and records of Hydroptilidae (Trichoptera) from Venezuela
Source: Zookeys. 2012 Apr 23;(185):19–39. doi: 10.3897/zookeys.185.2909 (PMC3345792; doi:10.3897/zookeys.185.2909)
Supplement: XML Treatment for Oxyethira picita [file zookeys.185.2909-treatment7.xml]

<!DOCTYPE tp:taxon-treatment
  PUBLIC "-//TaxonX//DTD Taxonomic Treatment Publishing DTD v0 20100105//EN" "tax-treatment-NSO.dtd">
<tp:taxon-treatment xmlns:tp="http://www.plazi.org/taxpub"><tp:treatment-meta><mixed-citation publication-type="journal"><person-group><name><surname>Thomson</surname><given-names>Robin E.</given-names></name><name><surname>Holzenthal</surname><given-names>Ralph W.</given-names></name></person-group><article-title>New species and records of Hydroptilidae (Trichoptera) from Venezuela</article-title><source>Zookeys</source><day>23</day><month>4</month><year>2012</year><volume>2012</volume><issue>185</issue><fpage>19</fpage><lpage>39</lpage><pub-id pub-id-type="doi">10.3897/zookeys.185.2909</pub-id></mixed-citation></tp:treatment-meta><tp:nomenclature><tp:taxon-name>
                        <tp:taxon-name-part taxon-name-part-type="genus">Oxyethira</tp:taxon-name-part>
                        <tp:taxon-name-part taxon-name-part-type="species">picita</tp:taxon-name-part>
                    <object-id xmlns:xlink="http://www.w3.org/1999/xlink" xlink:type="simple">http://species-id.net/wiki/Oxyethira_picita</object-id>
								</tp:taxon-name><tp:taxon-authority>Harris &amp; Davenport, 1999</tp:taxon-authority><tp:taxon-status xmlns:xlink="http://www.w3.org/1999/xlink" xlink:type="simple">new country record</tp:taxon-status><tp:nomenclature-citation-list><tp:nomenclature-citation><tp:taxon-name>Oxyethira picita</tp:taxon-name><comment> Harris &amp; Davenport, 1999: 35 [Type locality: Peru, Loreto, edge of Rio Sucusari backwater, adjoining Explorama lodge; NMNH; male]. - Santos et al. 2009: 36, 43 [distribution].</comment></tp:nomenclature-citation></tp:nomenclature-citation-list></tp:nomenclature><tp:treatment-sec sec-type="Diagnosis"><title>Diagnosis.</title><p><italic><tp:taxon-name>Oxyethira picita</tp:taxon-name></italic> was previously known only from the male holotype collected from Peru, Loreto. A single male was collected at a later date from Brazil, Amazonas (<xref ref-type="bibr" rid="B15">Santos et al. 2009</xref>). Five males were now collected for the first time from Venezuela, representing a new record for the country. All five males were collected in alcohol.</p><p><italic><tp:taxon-name>Oxyethira picita</tp:taxon-name></italic> was placed in the subgenus <italic><tp:taxon-name>Tanytrichia</tp:taxon-name></italic> by Harris &amp; Davenport (1999), although it was suggested that it also displayed some similarity to the subgenus <italic><tp:taxon-name>Loxotrichia</tp:taxon-name></italic>. The original description and illustration of <italic><tp:taxon-name>Oxyethira picita</tp:taxon-name></italic> are detailed and well done; further description or illustration was not thought necessary.</p></tp:treatment-sec><tp:treatment-sec sec-type="Material examined"><title>Material examined.</title><p><bold>VENEZUELA: Bolívar:</bold> Campamento Río Aro, <named-content xmlns:xlink="http://www.w3.org/1999/xlink" content-type="dwc:verbatimCoordinates" xlink:type="simple">07°37.443'N, 64°08.324'W</named-content>, 90 m, 10–11.vii.2010, UV light, Holzenthal, Thomson, 4 males (in alcohol) (UMSP, MIZA). <bold>VENEZUELA: Bolívar:</bold> 30 km S Upata, roadside marsh, <named-content xmlns:xlink="http://www.w3.org/1999/xlink" content-type="dwc:verbatimCoordinates" xlink:type="simple">07°22.239'N, 61°44.233'W</named-content>, 163 m, 12.viii.2010, Short, Tellez, Camacho, 1 male (in alcohol) (NMNH).</p></tp:treatment-sec><ref-list><ref id="B15"><mixed-citation xmlns:xlink="http://www.w3.org/1999/xlink" xlink:type="simple"><person-group><name name-style="western"><surname>Santos</surname><given-names>APM</given-names></name><name name-style="western"><surname>Henriques-Oliveira</surname><given-names>AL</given-names></name><name name-style="western"><surname>Nessimian</surname><given-names>JL</given-names></name></person-group> (<year>2009</year>)<article-title> New species and records of <italic>Oxyethira</italic> Eaton (Trichoptera: Hydroptilidae) from Amazonas State, Brazil.</article-title><source>Zootaxa </source><volume>2169</volume>: <fpage>35</fpage>-<lpage>44</lpage>.</mixed-citation></ref></ref-list></tp:taxon-treatment>
