# Supplementary material for: New species and records of Hydroptilidae (Trichoptera) from Venezuela
Source: Zookeys. 2012 Apr 23;(185):19–39. doi: 10.3897/zookeys.185.2909 (PMC3345792; doi:10.3897/zookeys.185.2909)
Supplement: XML Treatment for Oxyethira (Dactylotrichia) quiramae [file zookeys.185.2909-treatment8.xml]

<!DOCTYPE tp:taxon-treatment
  PUBLIC "-//TaxonX//DTD Taxonomic Treatment Publishing DTD v0 20100105//EN" "tax-treatment-NSO.dtd">
<tp:taxon-treatment xmlns:tp="http://www.plazi.org/taxpub"><tp:treatment-meta><mixed-citation publication-type="journal"><person-group><name><surname>Thomson</surname><given-names>Robin E.</given-names></name><name><surname>Holzenthal</surname><given-names>Ralph W.</given-names></name></person-group><article-title>New species and records of Hydroptilidae (Trichoptera) from Venezuela</article-title><source>Zookeys</source><day>23</day><month>4</month><year>2012</year><volume>2012</volume><issue>185</issue><fpage>19</fpage><lpage>39</lpage><pub-id pub-id-type="doi">10.3897/zookeys.185.2909</pub-id></mixed-citation></tp:treatment-meta><tp:nomenclature><tp:taxon-name>
                        <tp:taxon-name-part taxon-name-part-type="genus">Oxyethira</tp:taxon-name-part>
                        (<tp:taxon-name-part taxon-name-part-type="subgenus">Dactylotrichia</tp:taxon-name-part>)
                        <tp:taxon-name-part taxon-name-part-type="species">quiramae</tp:taxon-name-part>
                    <object-id xmlns:xlink="http://www.w3.org/1999/xlink" xlink:type="simple">urn:lsid:zoobank.org:act:6C447B87-EA39-4D06-A28A-0702345D2930</object-id>
								<object-id xmlns:xlink="http://www.w3.org/1999/xlink" xlink:type="simple">http://species-id.net/wiki/Oxyethira_quiramae</object-id>
								</tp:taxon-name><tp:taxon-authority>Thomson &amp; Holzenthal</tp:taxon-authority><tp:taxon-status xmlns:xlink="http://www.w3.org/1999/xlink" xlink:type="simple">sp. n.</tp:taxon-status><xref ref-type="fig" rid="F7">Fig. 7</xref></tp:nomenclature><tp:treatment-sec sec-type="Diagnosis"><title>Diagnosis.</title><p>This species is placed in the subgenus <italic><tp:taxon-name>Dactylotrichia</tp:taxon-name></italic> according to the characters given by Kelley (1985): segment VIII venter excised nearly to the anterior margin and segment IX venter extending anteriorly through segments VIII–VI. This species is most similar to <italic><tp:taxon-name>Oxyethira hozosa</tp:taxon-name></italic> Harris &amp; Davenport, 1999. Both species have short, blunt, ventrally triangular inferior appendages and a phallus with a distal curved process and an ejaculatory duct enclosed within the membranous apex. <italic><tp:taxon-name>Oxyethira quiramae</tp:taxon-name></italic> can be distinguished by a subgenital plate that is not as strongly decurved and lacks an acute apex in lateral view. Also, in <italic><tp:taxon-name>Oxyethira quiramae</tp:taxon-name></italic>, segment IX extends anteriorly past the posterior margin of abdominal segment VI.</p></tp:treatment-sec><tp:treatment-sec sec-type="Description"><title>Description.</title><p><italic>Male</italic>. Length of forewing 1.8–1.9 mm (n=3). Head unmodified, with 3 ocelli; antennae unmodified. Tibial spur count 0, 3, 4. Dorsum of head brown with light brown setae; thorax brown with light brown setae dorsally, light brown ventrally; leg segments with light brown setae. Forewings covered with fine brown setae with small scattered patches of light brown setae and small patches of dark brown setae near margins and apex. <italic>Genitalia</italic>. Abdominal sternum VII with simple, digitat<!--PageBreak--><!--PageBreak-->e mesoventral process with large patch of stout pegs basally. Segment VIII anterolateral margin straight, posterolateral margin convex with small mesal emargination; dorsally posterior margin with rounded emargination; ventrally deeply excised. Segment IX anterolateral margin narrow and elongate, withdrawn into segments VI–VIII, posterolateral margin straight, not extended posteriorly past segment VIII. Subgenital process fused distomesally, apex with shallow emargination, curving ventrad (see <xref ref-type="fig" rid="F7">Fig. 7C</xref>). Bilobed process slender, curved, not extending posteriorly past segment VIII. Inferior appendage reduced, triangular, heavily sclerotized (see <xref ref-type="fig" rid="F7">Fig. 7C</xref>). Tergum X not apparent. Phallus with tubular basal half, apical half membranous; apex elongate, slender, pointed, curving dorsad and sharply recurved.</p><fig id="F7" position="float" orientation="portrait"><label>Figure 7.</label><caption><p><italic><tp:taxon-name>Oxyethira quiramae</tp:taxon-name></italic> sp. n. Male genitalia: <bold>A</bold> segments VI–IX, lateral (base of phallus crosshatched) <bold>B</bold> segments VII–IX, dorsal <bold>C</bold> segments VII–IX, ventral <bold>D</bold> phallus, lateral <bold>E</bold> phallus, dorsal.</p></caption><graphic xmlns:xlink="http://www.w3.org/1999/xlink" xlink:href="ZooKeys-185-019-g007.jpg" position="float" orientation="portrait" xlink:type="simple"/></fig></tp:treatment-sec><tp:treatment-sec sec-type="Material examined"><title>Material examined.</title><p><bold>Holotype male:</bold> <bold>VENEZUELA: Guárico:</bold> UCV San Nicolasito Field Station, <named-content xmlns:xlink="http://www.w3.org/1999/xlink" content-type="dwc:verbatimCoordinates" xlink:type="simple">08°8.296'N, 66°24.459'W</named-content>, 62 m, 5.vii.2010, UV light, Holzenthal, Thomson (UMSP000095179) (UMSP).</p></tp:treatment-sec><tp:treatment-sec sec-type="Paratypes"><title>Paratypes.</title><p>same data as holotype, 2 males (NMNH, MIZA).</p></tp:treatment-sec><tp:treatment-sec sec-type="Etymology"><title>Etymology.</title><p>Named in honor of Gina Quiram, a friend and colleague of the first author, for all her help in the field.</p></tp:treatment-sec></tp:taxon-treatment>
