# Supplementary material for: New species and records of Hydroptilidae (Trichoptera) from Venezuela
Source: Zookeys. 2012 Apr 23;(185):19–39. doi: 10.3897/zookeys.185.2909 (PMC3345792; doi:10.3897/zookeys.185.2909)
Supplement: XML Treatment for Oxyethira redunca [file zookeys.185.2909-treatment9.xml]

<!DOCTYPE tp:taxon-treatment
  PUBLIC "-//TaxonX//DTD Taxonomic Treatment Publishing DTD v0 20100105//EN" "tax-treatment-NSO.dtd">
<tp:taxon-treatment xmlns:tp="http://www.plazi.org/taxpub"><tp:treatment-meta><mixed-citation publication-type="journal"><person-group><name><surname>Thomson</surname><given-names>Robin E.</given-names></name><name><surname>Holzenthal</surname><given-names>Ralph W.</given-names></name></person-group><article-title>New species and records of Hydroptilidae (Trichoptera) from Venezuela</article-title><source>Zookeys</source><day>23</day><month>4</month><year>2012</year><volume>2012</volume><issue>185</issue><fpage>19</fpage><lpage>39</lpage><pub-id pub-id-type="doi">10.3897/zookeys.185.2909</pub-id></mixed-citation></tp:treatment-meta><tp:nomenclature><tp:taxon-name>
                        <tp:taxon-name-part taxon-name-part-type="genus">Oxyethira</tp:taxon-name-part>
                        <tp:taxon-name-part taxon-name-part-type="species">redunca</tp:taxon-name-part>
                    <object-id xmlns:xlink="http://www.w3.org/1999/xlink" xlink:type="simple">urn:lsid:zoobank.org:act:C8A428D1-6558-479C-8AF8-8857D6E2A5FB</object-id>
								<object-id xmlns:xlink="http://www.w3.org/1999/xlink" xlink:type="simple">http://species-id.net/wiki/Oxyethira_redunca</object-id>
								</tp:taxon-name><tp:taxon-authority>Thomson &amp; Holzenthal</tp:taxon-authority><tp:taxon-status xmlns:xlink="http://www.w3.org/1999/xlink" xlink:type="simple">sp. n.</tp:taxon-status><xref ref-type="fig" rid="F8">Fig. 8</xref></tp:nomenclature><tp:treatment-sec sec-type="Diagnosis"><title>Diagnosis.</title><p>We have been unable to assign this species to a subgenus. The deep ventral excision of abdominal segment VIII and the extension of segment IX anteriorly into segment VII make it somewhat similar to <italic><tp:taxon-name>Loxotrichia</tp:taxon-name></italic>. However, the absence of a subgenital process precludes it from being placed with certainty in any of the current subgenera and distinguishes it from all other species.</p></tp:treatment-sec><tp:treatment-sec sec-type="Description"><title>Description.</title><p><italic>Male</italic>. Length of forewing 2.4 mm (n=1). Head unmodified, with 3 ocelli; antennae unmodified. Tibial spur count 0, 3, 4. Dorsum of head brown with pale yellow setae; thorax brown with pale yellow setae dorsally, pale yellow ventrally; leg segments with brown setae. Forewings covered with fine brown setae and elongate patches of light brown setae and small patches of dark brown setae near margins and apex. <italic>Genitalia</italic>. Abdominal sternum VII with spatulate mesoventral process. Segment VIII anterolateral margin straight, posterolateral margin acutely convex; dorsally posterior margin with deep acute emargination; ventrally posterior margin with deep rounded emargination. Segment IX anterolateral margin very elongate, narrowing, withdrawn into segments VII–VIII, posterolateral margin acute, not extending past segment VIII; dorsally bearing paired, elongate, slender processes, basal half extending posteriorly, apical half strongly bent anteriad. Subgenital process not apparent. Bilobed process not apparent. Inferior appendage setose, laterally narrow and rod-like, fused latero-ventrally with subgenital appendages, ventrally with semiquadrate apical emargination. Tergum X <!--PageBreak--><!--PageBreak--><!--PageBreak-->membranous, large, bearing elliptic patch of minute setae dorsally (see <xref ref-type="fig" rid="F8">Fig. 8B</xref>). Phallus with tubular basal half, apical half membranous, convex ventrally, apex curving dorsad.</p><fig id="F8" position="float" orientation="portrait"><label>Figure 8.</label><caption><p><italic><tp:taxon-name>Oxyethira redunca</tp:taxon-name></italic> sp. n. Male genitalia: <bold>A</bold> segments VII–X, lateral (base of phallus crosshatched) <bold>B</bold> segments VII–X, dorsal <bold>C</bold> segments VII–X, ventral <bold>D</bold> phallus, lateral <bold>E</bold> phallus, dorsal.</p></caption><graphic xmlns:xlink="http://www.w3.org/1999/xlink" xlink:href="ZooKeys-185-019-g008.jpg" position="float" orientation="portrait" xlink:type="simple"/></fig></tp:treatment-sec><tp:treatment-sec sec-type="Material examined"><title>Material examined.</title><p><bold>Holotype male:</bold> <bold>VENEZUELA: Bolívar:</bold> Gran Sabana, E. Pauji, “Río Curvita”, <named-content xmlns:xlink="http://www.w3.org/1999/xlink" content-type="dwc:verbatimCoordinates" xlink:type="simple">4°31.237'N, 61°31.591'W</named-content>, 869 m, 15–16.vii.2010, UV light, Holzenthal, Thomson, Cressa (UMSP000095176) (UMSP).</p></tp:treatment-sec><tp:treatment-sec sec-type="Etymology"><title>Etymology.</title><p>The Latin word <italic>reduncus</italic> meaning “bent backward”, referring to the sharply bent dorsal processes of segment IX.</p></tp:treatment-sec></tp:taxon-treatment>
