# Supplementary material for: New species and records of Hydroptilidae (Trichoptera) from Venezuela
Source: Zookeys. 2012 Apr 23;(185):19–39. doi: 10.3897/zookeys.185.2909 (PMC3345792; doi:10.3897/zookeys.185.2909)
Supplement: XML Treatment for Rhyacopsyche shorti [file zookeys.185.2909-treatment10.xml]

<!DOCTYPE tp:taxon-treatment
  PUBLIC "-//TaxonX//DTD Taxonomic Treatment Publishing DTD v0 20100105//EN" "tax-treatment-NSO.dtd">
<tp:taxon-treatment xmlns:tp="http://www.plazi.org/taxpub"><tp:treatment-meta><mixed-citation publication-type="journal"><person-group><name><surname>Thomson</surname><given-names>Robin E.</given-names></name><name><surname>Holzenthal</surname><given-names>Ralph W.</given-names></name></person-group><article-title>New species and records of Hydroptilidae (Trichoptera) from Venezuela</article-title><source>Zookeys</source><day>23</day><month>4</month><year>2012</year><volume>2012</volume><issue>185</issue><fpage>19</fpage><lpage>39</lpage><pub-id pub-id-type="doi">10.3897/zookeys.185.2909</pub-id></mixed-citation></tp:treatment-meta><tp:nomenclature><tp:taxon-name>
                        <tp:taxon-name-part taxon-name-part-type="genus">Rhyacopsyche</tp:taxon-name-part>
                        <tp:taxon-name-part taxon-name-part-type="species">shorti</tp:taxon-name-part>
                    <object-id xmlns:xlink="http://www.w3.org/1999/xlink" xlink:type="simple">urn:lsid:zoobank.org:act:56EB1974-52AA-4EE1-9F95-357CD2AC3A4A</object-id>
								<object-id xmlns:xlink="http://www.w3.org/1999/xlink" xlink:type="simple">http://species-id.net/wiki/Rhyacopsyche_shorti</object-id>
								</tp:taxon-name><tp:taxon-authority>Thomson &amp; Holzenthal</tp:taxon-authority><tp:taxon-status xmlns:xlink="http://www.w3.org/1999/xlink" xlink:type="simple">sp. n.</tp:taxon-status><xref ref-type="fig" rid="F9">Fig. 9</xref></tp:nomenclature><tp:treatment-sec sec-type="Diagnosis"><title>Diagnosis.</title><p>This species is most similar to <italic><tp:taxon-name>Rhyacopsyche otarosa</tp:taxon-name></italic> Wasmund &amp; Holzenthal, 2007. Both species display an inferior appendage with a bifid apex bearing a large rounded dorsal lobe. However, the ventral lobe is broadly pointed in <italic><tp:taxon-name>Rhyacopsyche shorti</tp:taxon-name></italic> and truncate in <italic><tp:taxon-name>Rhyacopsyche otarosa</tp:taxon-name></italic>. Additionally, when seen dorsally, the dorsolateral lobes of segment IX are rounded in <italic><tp:taxon-name>Rhyacopsyche shorti</tp:taxon-name></italic>, not acicular as in <italic><tp:taxon-name>Rhyacopsyche otarosa</tp:taxon-name></italic>.</p></tp:treatment-sec><tp:treatment-sec sec-type="Description"><title>Description.</title><p><italic>Male</italic>. Length of forewing 2.6–2.7 mm (n=2). Head unmodified, with 3 ocelli; antennae unmodified. Tibial spur count 1, 3, 4. Dorsum of head brown with dark brown setae and light brown patch between antennae; thorax brown with light brown setae dorsally, light brown ventrally; leg segments with dark brown setae. Forewings covered with golden brown setae with small patches of dark brown setae at margins and apex. <italic>Genitalia</italic>. Abdominal sternum VII without mesoventral process. Segment VIII unmodified. Segment IX anterolateral margin very elongate, narrowing, withdrawn into segments VII–VIII, posterolateral margin with rounded setae-bearing dorsolateral lobe and truncate mesolateral lobe. Inferior appendage with rounded mesodorsal projection bearing setae, setae directed anteriad; apex heavily sclerotized, curving dorsad, acute. Tergum X membranous, round in dorsal view, contracted inside dorsolateral lobes of segment IX. Phallus basally tubular, elongate, narrow, apex membranous and with thickened spines.</p><fig id="F9" position="float" orientation="portrait"><label>Figure 9.</label><caption><p><italic><tp:taxon-name>Rhyacopsyche shorti</tp:taxon-name></italic> sp. n. Male genitalia: <bold>A</bold> segments IX–X, lateral (base of phallus crosshatched) <bold>B</bold> segments IX–X, dorsal <bold>C</bold> inferior appendages, ventral <bold>D</bold> phallus, lateral <bold>E</bold> phallus, dorsal.</p></caption><graphic xmlns:xlink="http://www.w3.org/1999/xlink" xlink:href="ZooKeys-185-019-g009.jpg" position="float" orientation="portrait" xlink:type="simple"/></fig></tp:treatment-sec><tp:treatment-sec sec-type="Material examined"><title>Material examined.</title><p><bold>Holotype male:</bold> <bold>VENEZUELA: Bolívar:</bold> Gran Sabana, E. Pauji, “Río Curvita”, <named-content xmlns:xlink="http://www.w3.org/1999/xlink" content-type="dwc:verbatimCoordinates" xlink:type="simple">04°31.237'N, 61°31.591'W</named-content>, 869 m, 15–16.vii.2010, UV light, Holzenthal, Thomson, Cressa (UMSP000095199) (UMSP).</p></tp:treatment-sec><tp:treatment-sec sec-type="Paratype"><title>Paratype.</title><p>same data as holotype, 1 male (UMSP).</p></tp:treatment-sec><tp:treatment-sec sec-type="Etymology"><title>Etymology.</title><p>Named in honor of Dr. Andrew Short, an entomologist at the University of Kansas and friend and colleague of the authors<!--PageBreak--><!--PageBreak-->.</p></tp:treatment-sec></tp:taxon-treatment>
